# Supplementary material for: Peripheral Blood Mononuclear Cell Gene Expression Remains Broadly Altered Years after Successful Interferon-Based Hepatitis C Virus Treatment
Source: J Immunol Res. 2015 Oct 19;2015:958231. doi: 10.1155/2015/958231 (PMC4629046; doi:10.1155/2015/958231)
Supplement: Supplementary file 1 — The supplementary material consists of a spreadsheet containing the normalized gene expression counts for each gene investigated for each individual sample. Included are the counts for the housekeeping genes along with positive and negative controls used in normalization. The rightmost columns represent the p-values for pairwise comparisons between groups of each gene and are color coded by level of significance. [file 958231.f1.xlsm]

## Sheet: FinalSet_NormalizedData.csv
Probe ID	Gene ID	118-1	142	147	148	124-1	125-1	126	129	135-1	144-1	145-1	149-1	130	136	137	138	151	153	154	155	157	158	127-1	128-1	131-1	132-1	133-1	134-1	122	119-1	120-1	123-1	159	139	140	141	143	146	150	152	103	92	96	98	100	102	105	107
		SVR	SVR	SVR	SVR	SVR	SVR	SVR	SVR	SVR	SVR	SVR	SVR	SVR	SVR	SVR	SVR	SVR	SVR	SVR	SVR	SVR	SVR	NR	NR	NR	NR	NR	NR	NR	NR	NR	NR	NR	NR	NR	NR	NR	NR	NR	NR	SC	SC	SC	SC	SC	SC	SC	SC
NM_001880.2	ATF2	734.65	642.25	553.93	479.51	431.2	664.47	654.94	762.54	463.37	652.5	581.68	522.8	484.45	802.08	707.92	611.93	766.42	752.86	884.15	759.25	608.39	679.79	682.67	695.09	439.28	631.05	769.57	866.75	513.69	540.86	754.82	497.13	823.95	698.8	615.32	665.18	760.97	800.7	557.11	675.89	929.08	929.08	860.84	1012.51	694.69	914.93	963.32	956.89
NM_001706.2	BCL6	1180.95	897.83	1180.51	1276.95	1570.02	1200.75	1244.1	1097.62	935.35	1494.13	1445.96	1375.54	1967.06	1108.54	1059.37	994.56	902.3	640.51	971.52	1024.43	1406.58	701.09	1043.5	1249.58	1583.49	1741.12	1310.54	914.58	1344.83	1362.86	895.12	2114.13	661.23	716.87	989.58	768.55	934.51	799.87	1071.06	839.88	607.4	591.06	888.58	778.84	718.23	588.3	786.58	613.12
NM_015991.2	C1QA	14.47	14.93	19.27	7.18	9.37	38.59	14.49	1	11.36	3.05	10.36	8.68	28.96	6.77	17.06	22.44	9.52	3.25	10.43	6.73	5.31	1.25	32.71	5.47	10.98	12.77	12.08	5.77	13.93	10.4	13.77	9.62	1	27.76	9.83	8.45	9.52	21.76	10.39	10.96	1.41	9.56	6.62	3.03	3.65	3.62	9.98	1.65
NM_000491.3	C1QB	32.22	10.09	36.98	7.18	3.39	15.86	4.63	1	8.04	46.3	16.44	13.84	25.95	4.53	101.92	14.66	1.19	6.76	14.41	3.25	24.16	1.42	416.67	31.31	131.47	95.75	113.32	58.39	50.82	61.69	1.13	31.34	1.59	30.02	1	13.52	22.62	36.69	23.8	19.92	13.41	21.22	32.05	1	1	5.43	22.45	1
NM_001733.4	C1R	6.86	21.7	3.24	28.64	22.51	14.52	7.26	2.84	2.71	26.28	1.85	1	13.94	7.52	12.39	13.1	5.94	5.01	10.43	1	4.2	9.77	12.66	13.59	31.21	2.65	17.25	14.14	7.89	1.35	16.03	2.38	15.79	5.16	1	5.41	1	9.31	20.82	19.02	6.36	23.81	13.55	17.05	9.18	3.62	12.06	10.11
NM_001734.2	C1S	1.27	1	1	1	1.19	5.16	1	1	1	1	1	1.03	1	3.03	1	1	1.19	1.76	1.99	1.16	1.11	1.42	1	1	1	1.01	1	1.2	1	1.35	1.13	2.41	1	1.13	1	1.01	1	1.02	2.94	1	2.12	6.97	3.15	6.53	1.38	1.8	1.04	5.88
NM_000063.3	C2	82.94	71.08	53.84	62.38	174.28	53.31	132.85	26.58	83.26	39.09	77.22	23.14	56.99	63.58	81.87	34.1	29.78	119.12	18.38	23.02	33.03	18.29	96.7	57.89	200.07	154.44	156.18	177.97	154.8	85.98	82.78	115.81	38.72	408.47	89.48	98.65	70.91	81.48	67	67.41	34.57	36.76	69.03	70.79	2.26	16.25	43.25	51.67
NM_000064.2	C3	5.59	5.24	13.36	1	32.07	31.91	20.41	42.86	15.36	1	10.36	30.36	5.93	42.65	17.73	17.77	1.19	27.83	1	14.88	17.51	8.35	25	34.27	6.58	50.21	38.68	6.97	27.35	15.8	18.3	7.21	17.97	28.89	14.11	4.4	1.33	49.96	2.94	15.44	3.53	8.27	6.62	1.17	10.57	3.62	27.65	8.7
NM_004054.2	C3AR1	280.73	576.42	591.04	246.41	272.26	292.69	934.4	767.29	540.6	460.31	1120.18	339.04	276.23	751.25	565.61	304.74	952.36	470.22	691.54	581.3	387.78	380.27	628.7	825.77	82.22	1038.85	769.57	509.2	186.33	443.67	232.13	352.33	366.36	1163.1	462.88	647.95	828.91	304.63	461.77	491.28	147.45	302.26	141.86	386.26	261.23	276.11	550.59	252.44
NM_007293.2	C4A	1.27	2.34	6.62	1	1.19	7.84	7.26	1	2.04	1	1	8.68	7.93	9.01	3.7	1	3.56	1.76	1	4.41	5.31	1.42	14.98	16.55	15.38	14.8	19.47	22.51	1	14.45	16.03	19.27	4.86	1.78	1	5.41	3.79	5.99	1.45	5.58	13.41	17.33	17.02	25.23	17.49	1.8	7.9	25.61
NM_001735.2	C5	1.27	8.15	21.8	1	2.2	7.84	1	13.01	6.04	1	19.48	20.04	17.94	17.98	13.06	16.99	8.33	22.56	4.48	1	14.18	19.71	17.29	26.15	27.69	34.02	40.9	29.69	13.93	1.35	1	12.03	17.97	16.46	13.25	18.59	19.34	10.97	11.88	10.96	21.88	25.1	29.73	24.06	16.11	34.3	17.26	14.33
NM_000065.2	C6	1.27	1	1	1	1.19	1.34	1	1	1	1	1	1.03	1	1	1	1	1.19	1.76	1.99	1.16	1.11	1.42	1	1	1	1.01	1	1.2	1	1.35	1.13	2.41	1.09	1.13	1	1.01	1	1	1.49	1	1.41	1.3	1.16	1.17	1.38	1.8	1.04	1
NM_000587.2	C7	1.27	1	1	1	2.2	1.15	1	1	1	1	1	1.03	8.93	1	4.37	1	1.19	1.76	1	1.16	1.11	1.42	1	1	1	1.01	1	1.2	1	1	1.13	2.41	1.09	1.13	1	5.41	1	1.85	1.49	1	1.41	1.3	1.16	1.17	1.38	1.8	1.04	1
NM_000562.2	C8A	1.27	1	1	1	3.39	1.34	1	1	1	1	1	1.03	1	2.29	1	1	1.19	1.76	1.99	1.16	1.98	1.42	1	1	1	1.01	1	1.2	1	6.35	1	2.41	1.09	1.13	1	1.01	1	1	1.49	1	1.41	1.3	1.99	1.17	1.38	1.8	1.04	1
NM_000066.2	C8B	1.27	1	1	2.57	36.85	18.53	1	1	1	1	1	1.03	1	1	1	1	2.37	1.76	1.99	1.16	10.85	1.42	1	1.78	1.3	1.01	1	1.2	1	6.35	10.38	26.52	9.23	4.03	1.27	3.39	1	1	1.45	1	1.41	1.3	1.16	1.17	1	1.8	1.04	1
NM_001737.3	C9	1.27	1	1	1	28.49	13.18	2.65	1	1	1	3.67	1.03	9.94	1	5.04	1	8.33	1.76	1.99	2.08	4.2	1.42	1	1	1	2.65	1	1.2	1	22.55	8.11	55.48	1.09	1.13	1	1.01	1	1.02	14.86	3.79	1.41	1.3	1.16	1.17	1.38	1.8	1.04	1
NM_002986.2	CCL11	1.27	1	1	1	1.19	1.34	1	1	1	1	1	1.03	1	1	1	1	1.19	1.76	1.99	1.16	1.11	1.42	1	1	1	1.01	1	1.2	1	1.35	1.13	2.41	1.09	1.13	1	1.01	1	1	1.49	1	1.41	1.3	1.16	1.17	1.38	1.8	1.04	1
NM_005408.2	CCL13	1.27	1	1	1	4.59	1.34	1	1	1	1	1	1.03	1.93	1	3.03	1	1.19	1.76	1.99	1.16	15.29	1.42	5.72	1	3.94	1	1	1.2	1	5	1.32	26.52	1.09	1.13	1	1.01	1	1	1.49	2.89	3.53	1	1.16	1.17	1	1.8	1.04	1
NM_004590.2	CCL16	1.27	1	1	1	1.19	3.82	1	1	1	1	1	1.03	4.93	5.28	3.03	1	1.19	1.76	1	1.16	1.11	1.42	4.18	1	1	1.01	1	1.2	1	1	1.13	2.41	1.09	1.13	1	1.01	1	2.68	1.49	1	1.41	1.3	1.16	1	1.38	1.8	1.04	1
NM_002987.2	CCL17	1.27	2.34	1	1	1.19	5.16	3.31	1	1	1	1	4.55	1	1	2.36	1	1.19	1.76	4.48	1.16	1.11	1.42	4.18	1	1	1.01	1	1.2	1	1.35	1.13	2.41	1.09	1.13	1	1.01	1	4.33	1.49	1	1.41	1.3	1.16	1.17	1.38	1.8	1.04	1
NM_006274.2	CCL19	1.27	5.24	7.46	1	9.37	13.18	13.83	1	4.71	1	11.58	1	13.94	9.01	1.03	7.66	8.33	1.76	1.99	1.16	1.98	1.42	1.87	1.78	11.86	1.01	8.38	1.2	8.56	1.35	1.13	7.21	2.68	1.78	4.69	1.36	7.06	10.97	1.45	10.96	1.41	1.3	1.16	1.17	6.41	1.8	1.04	1
NM_002982.3	CCL2	9.4	3.31	1	139.83	1.19	2.49	5.28	1	1	30.28	1	1.03	10.94	1.54	1.03	1	58.39	1.49	1.99	1.16	16.4	26.81	6.5	9.9	30.33	27.95	29.81	4.57	1	3.65	1.13	381.29	1.09	102.32	1	1.01	2.97	3.51	14.86	18.13	1.41	3.09	1.16	4.19	1	1.8	1.04	1
NM_002989.2	CCL21	1.27	1	1	1	1.19	1.34	1	1	3.38	1	1	1.03	4.93	1	1.7	1	1.19	1.76	1.99	1.16	1.11	1.42	1	1	1	1.01	1	1.2	1	1.35	1.13	2.41	1.59	1.13	1	1.01	1	1	1.49	1	1.41	1.3	1	1.17	1.38	1.8	1.04	1
NM_002990.3	CCL22	1.27	1	1	1	1.19	1.34	1	1	1	1	1	1	1	1	6.37	2.99	1.19	1.76	1.99	2.08	1.11	1.42	1	1	1	1.01	1	1.2	1	1.35	8.11	2.38	2.68	1.13	1	1.01	1	5.16	1.45	1	1.41	1.3	1.16	1.17	1.38	1.8	1.04	1
NM_145898.1	CCL23	1.27	1	1.56	1	1.19	1.15	1.34	1	1	1	1	1.03	1	1	1.03	1	1.19	1.76	1.99	1.16	1.11	1.42	1	1	1	1.01	1	1.2	1	1	1.13	2.41	1.09	1.13	1	1	1	1	1.49	1	1.41	1.3	1.16	1.17	1.38	1.8	1.04	1
NM_002991.2	CCL24	1.27	3.31	1	30.18	1.19	1.34	1	1	1	1	1	1	1.93	1	1	1	15.48	1.76	1.99	1.16	1.11	1.42	1	1	3.06	1.01	1	1.2	1	1.35	1.13	2.41	2.68	1.78	1	1.36	1	3.51	1.49	1	1.41	1.3	1.99	1	1.38	1.8	1.04	1
NM_002983.2	CCL3	5619.94	985.92	530.32	555.42	3177.28	4691.23	1476.87	818.16	566.56	3220.63	900.16	1795.71	2359.49	476.18	341.11	960.35	882.04	687.91	3324.6	1133.76	904.39	411.5	1113.66	713.55	1623.06	1760.34	3016.2	1666.74	1366.96	6964.39	2550.32	7744.65	390.38	1178.92	718.95	568.9	642.28	519.48	327.7	773.56	342.15	1039.17	907.08	309.14	867.8	1243.36	830.25	682.15
NM_002984.2	CCL4	1248.15	367.31	191.3	47.81	728.75	1398.68	164.41	291.12	185.11	1194.63	171.42	197.61	307.26	267.64	158.71	142.2	175.2	105.07	411.55	268.43	140.56	286.58	188.45	159.79	93.65	222.24	419.28	390.82	191.02	1655.76	941.5	813.29	264.79	180.27	80.91	175.68	138.85	292.19	166.81	136.42	138.98	602.72	681.67	343.03	666.99	456.57	466.38	622.98
NM_002985.2	CCL5	5295.35	6814.82	3099.06	2194.78	2394.56	5877.45	2299.46	6234.41	6366.12	13196.9	2218.45	4808.16	4375.67	6295.97	6198.05	2985.48	5586.73	4911.7	10048.2	7757.54	3284.56	6075.47	6381.94	4679.2	1753.23	3440.12	6919.72	7177.01	3348.55	5320.38	5388.96	3624.93	10231.5	4084.5	5180.91	3247.47	3817.53	6733.58	3858.28	2363.3	4011.89	7149.45	7065.82	11419.4	7220.13	6882.62	7763.53	6116.27
NM_006273.2	CCL7	1.27	7.18	5.77	132.16	42.83	10.51	13.83	1	1	10.26	1	1.03	11.94	1	3.7	2.22	52.43	1.76	1.99	1.16	8.64	29.64	1	1	3.94	1.01	1	1.2	7.22	14.45	11.51	777.09	2.68	1.78	1	1.01	1	1	8.9	14.54	1.41	1.3	1.16	1.17	1.38	1	1.04	1
NM_005623.2	CCL8	5.59	1	8.3	1	2.2	1.34	1	1	1	1	1	1.03	3.93	8.27	2.36	1	1.19	1.49	2.49	1	1.11	1.42	1.1	1	3.06	13.78	13.55	1.2	1	1.35	2.46	28.93	8.14	7.42	2.12	1	7.88	6.82	1.49	1	1.41	5.68	6.62	1.17	2.26	1.8	1.04	5.88
NM_001295.2	CCR1	985.69	945.26	835.6	1655.74	869.76	386.3	793.02	1018.26	724.99	818.26	1814.27	608.49	1092.11	639.13	645.12	422.95	1389.82	870.48	610.12	755.76	1159.37	871.43	1032.7	1194.95	1047.88	1622.72	1360.05	698.14	799.45	1095.61	654.13	2548.55	466.83	1528	903.08	1159.75	1368.35	730.18	1050.2	1011.94	491.7	663.59	355.7	260.07	398.33	570.26	457.02	525.06
NM_001123041.2	CCR2	1.27	1	2.4	1	1.19	1.34	4.63	2.16	11.36	1	17.65	1.03	1.93	6.02	8.38	1	1.19	1.49	1.99	5.57	1.11	1.42	11.12	5.47	1	10.75	17.25	1	1	1.35	6.98	2.41	24.52	1	9.83	6.43	2.15	20.93	1.49	5.58	1.41	13.45	4.3	6.53	6.41	1.82	9.98	7.29
NM_001837.2	CCR3	1.27	1	4.09	1	1.19	1.34	3.97	1	1	1	3.67	1.03	1	8.27	7.71	2.99	1.19	1.76	6.46	2.08	1.11	1.42	2.64	1	1	1.01	1	1.2	1	1.35	1.13	2.41	1.09	1.13	1	8.45	1	1	1.49	2	6.36	4.38	7.77	10.04	3.65	1.8	1.04	2.36
NM_005508.4	CCR4	39.83	124.32	109.5	157.46	27.29	97.44	128.9	97.12	82.59	237.69	65.06	61.33	85.02	127.86	79.87	39.55	179.97	64.69	161.35	143.98	85.13	185.79	58.15	58.63	157.85	89.68	128.1	142.09	5.21	75.19	83.92	31.34	144.66	67.3	77.49	60.14	67.64	71.53	125.1	168.68	198.24	172.75	132.61	149.08	70.12	90.24	108.74	115.07
NM_001838.2	CCR7	193.24	552.22	897.16	567.69	44.02	264.61	384.03	531.24	558.57	409.06	373.82	258.52	154.09	672.77	169.4	478.17	646.03	312.22	510.84	527.8	223.71	1063.07	634.87	496.47	459.51	521.76	499.83	1090.37	68.26	58.99	349.79	9.62	724.57	257.09	257.34	131.08	355.78	376.8	201.07	461.71	1318.49	1217.89	603.07	1011.35	628.22	1035.83	568.26	1518.33
NM_000616.3	CD4	549.53	493.16	544.65	533.18	424.03	380.96	830.5	664.86	595.18	485.93	716.61	742.7	526.5	435.82	537.55	542.72	470.81	526.4	490.98	380.09	386.67	471.12	1169.94	1176.49	1187.72	1040.87	1305.37	1000.68	837.69	347.84	343	439.21	506.15	487.55	433.76	525.32	614.45	517.82	534.77	580	486.06	541.85	540.65	586.05	601.9	546.8	507.96	615.23
NM_001250.4	CD40	287.07	141.75	170.22	79.25	156.35	118.84	161.12	196.83	117.88	160.81	207.89	185.22	59.99	158.51	229.53	104.1	148.98	175.29	131.56	166.08	133.91	121.91	179.2	157.57	296.81	151.4	266.3	201.88	328.54	88.68	167.64	82.02	187.25	229.97	143.43	112.84	163.41	131.25	150.42	170.47	206.7	289.3	190.41	170.11	158.75	267.09	162.8	287.66
NM_000074.2	CD40LG	71.52	195.96	243.59	109.16	20.12	74.7	107.2	299.93	129.86	222.47	121.59	61.33	74.01	301.27	220.85	102.54	165.67	155.98	365.88	287.04	72.94	346.2	327.23	342.16	129.71	150.39	256.69	388.43	40.76	60.34	171.03	2.41	488.67	49.22	111.74	96.63	140.49	312.09	59.55	192.87	541.09	539.26	191.56	368.73	197.53	420.48	282.36	516.61
NM_000574.3	CD55	37.29	25.57	14.21	7.94	128.87	126.86	44.74	13.01	20.02	7.86	16.44	32.43	34.96	35.18	28.42	23.21	19.05	15.54	52.14	14.88	10.85	14.03	17.29	19.5	22.41	19.85	67.5	53.6	26	94.08	96.36	130.29	32.17	11.94	19.25	23.66	26.71	19.27	14.86	15.44	31.75	39.35	30.89	25.23	20.26	27.08	32.85	34.06
NM_001039802.1	CDC42	6811.78	6442.1	6341.61	5573.19	6800.48	7745.73	5915.31	5556.79	6338.17	6911.47	5252.53	6283.42	7233.78	5697.99	6280.23	6116.52	5859.69	7000.78	7016.04	6944.54	6490.63	6931.46	4523.05	4854.19	6545.5	4807.21	5005.65	5097.51	6223.66	7577.19	6384.57	7418.84	7011.91	6877.11	6045.9	5594.65	5710.89	6900.32	6587.41	5952.31	5874.27	5894.5	6297.13	6778.52	5943.3	5617.62	5985.77	5599.91
NM_005194.2	CEBPB	2153.45	2884.36	2973.4	4252.04	3410.3	3091.76	4957.26	2788.63	3112.85	4982.37	2906.47	3644.68	5556.96	2449.5	2308.79	2557.75	3629.52	2494.34	2282.1	1783.93	2386.59	2997.91	2072.79	2700.43	4768.96	3034.34	3394.58	1725.34	3116.45	3140.51	1871.5	4626.51	2032.93	3552.41	2337.59	2639.4	2709.18	2232.49	3642.28	4499.68	1298.74	1312.43	2282.62	654.99	1495.14	1503.21	1948.89	1488.74
NM_001710.5	CFB	1.27	1	1	1	20.12	5.16	2.65	1	2.04	1	1.85	1.03	1	1.54	1.7	1	1.19	1.76	1.99	1.16	1.98	1.42	4.18	1	14.5	15.81	6.9	1	5.21	1.35	8.11	2.38	3.77	45.83	1	1	1	2.68	1.49	1	1.41	1	3.15	8.87	2.26	1.8	5.82	3.06
NM_001928.2	CFD	364.41	433.14	268.89	218.04	361.89	351.53	291.97	386.76	514.63	302.55	511.79	616.75	415.38	219.8	258.26	296.97	177.59	579.06	230.85	250.98	426.58	370.33	264.01	413.78	617.82	575.39	499.83	529.53	343.3	480.12	219.68	330.61	178.51	339.56	384.09	374.31	508.85	209.23	350.04	318.33	122.05	220.66	182.31	119.87	189.22	202.12	166.96	144.66
NM_005507.2	CFL1	8603.35	9487.73	8044.26	7296.13	8776.99	9541.79	8592.83	8946.27	8238.73	9409.94	7670.92	8500.94	8550.21	8155.67	8956.81	8030.44	7229.26	8171.71	8374.28	8636.83	7598.13	8558.25	8412	7923.49	10021.2	8455.15	8793.89	8682.53	9249.71	8544.97	8379.2	8579.7	9524.87	10280.9	7913.76	7718.86	8694.59	8922.75	8626.81	7470.35	7983.56	8746.31	8102.68	8365.19	8823.8	7662.19	8105.57	7921.06
NM_004859.2	CLTC	752.4	815.54	881.14	849.09	658.25	648.42	746.34	862.93	774.26	705.35	833.91	781.93	666.65	903.73	786.76	729.37	774.76	877.5	699.48	715.05	673.8	793.36	607.88	682.53	455.12	580.45	608.47	594.11	655.23	697.43	776.32	750.54	817.4	780.14	826	865.84	926.32	839.68	765.67	769.98	865.59	847.49	807.67	820.9	863.64	895.08	924.85	920.96
NM_134442.2	CREB1	880.46	835.87	741.99	422.77	476.61	779.48	722.67	966.03	639.12	727.77	705.67	819.09	567.54	852.16	699.91	736.37	561.4	810.79	802.74	783.68	612.82	790.52	584.75	733.48	551.86	665.45	785.09	767.5	557.96	628.59	903.03	516.44	929.89	785.79	641.01	795.91	894.4	745.12	621.17	693.81	1120.96	1110.4	1044.63	1211.14	878.87	1059.29	1189.96	1263.32
NM_000567.2	CRP	1.27	1	1	1	1.19	1.34	1	1	1	1	1	1.03	1	1	1	1	1.19	1.76	1.99	1.16	1.11	1.42	1	1	1	1.01	1	1.2	1	1.35	1.13	2.41	1.09	1.13	1	1.01	1	1	1.49	1	1.41	1.3	1.16	1.17	1.38	1.8	1.04	1
NM_000757.4	CSF1	112.1	31.38	23.48	32.48	150.38	84.06	30.27	48.96	28.01	36.69	29.81	23.14	52.98	32.19	50.47	20.1	5.94	13.78	68.02	28.83	33.03	14.03	68.95	70.45	59.35	46.16	113.32	84.69	30.7	115.68	99.75	154.43	84.59	4.03	18.39	13.52	20.16	42.49	25.29	38.74	83.96	67.84	33.2	67.29	13.34	23.47	54.68	51.67
NM_000758.2	CSF2	1.27	1	1	1	5.78	1.34	1	1	1	1	1	1.03	1	1	1	1	1.19	1.76	1.99	1.16	1.11	1.42	1	1	1	1.01	1	1.2	1	1.35	1.13	2.41	1.09	1.13	1	1.01	1	1	1.49	1	1.41	1.3	1	1.17	1.38	1.8	1.04	1
NM_000759.2	CSF3	1.27	1	1	1	1.19	1.34	1	1	1	1	1	1.03	1	1	1	1	1.19	1.76	1.99	1.16	1.11	1.42	1	1	1	1.01	1	1.2	1	1.35	1.13	2.41	1.09	1.13	1	1.01	1	1	1.49	1	1.41	1.3	1.16	1.17	1.38	1.8	1.04	1
NM_001511.1	CXCL1	2561.72	331.49	268.89	1108.26	7350.18	2532.75	768.69	274.84	172.46	413.86	269.28	891.36	855.85	74.79	188.78	421.4	2741.5	85.76	270.56	112.58	714.82	384.53	179.97	153.14	347.82	653.31	584.82	222.21	314.45	3241.74	1998.21	12467.7	103.16	394.91	233.36	161.49	183.06	158.63	379.84	528.92	105.12	499.11	221.62	80.14	268.15	366.34	163.84	225.67
NM_001565.1	CXCL10	175.49	88.5	70.71	1	108.55	47.96	25.01	86.27	47.98	12.66	79.65	34.49	37.97	106.93	93.23	58.99	1.17	168.27	6.46	62.56	52.98	4.09	131.4	211.47	69.9	276.88	400.8	51.21	154.8	323.54	181.21	328.19	54.01	554.2	83.48	105.75	98.74	109.69	52.1	48.59	40.22	52.3	75.97	36.91	50.73	63.17	47.41	62.94
NM_002089.1	CXCL2	1254.49	141.75	119.62	507.88	3942.07	1353.21	352.47	109.33	64.62	196.04	104.57	402.01	441.4	28.45	89.89	192.75	1312.34	31.34	157.38	54.42	289.11	184.37	62.01	56.42	152.57	295.09	231.57	114.59	154.8	1727.3	986.76	6496.91	47.46	188.18	90.33	78.38	74.19	73.19	168.3	210.79	27.52	281.53	127.99	45.09	216.91	205.73	92.11	127.05
NM_002090.2	CXCL3	639.55	52.68	42.04	224.17	1787.51	435.79	82.87	31.33	30	143.99	36.49	60.3	190.13	9.01	27.75	62.1	775.95	6.76	24.33	21.85	85.13	63.71	41.96	29.1	66.39	82.59	74.15	45.23	44.12	462.57	309.06	2999.86	4.86	28.89	2.98	13.52	18.52	15.12	72.96	94.3	1.41	117.06	44.76	15.88	83.97	70.39	31.81	33.35
NM_002994.3	CXCL5	22.08	154.33	61.43	143.66	121.7	438.46	105.89	11.66	446.07	263.31	97.88	179.02	90.02	50.13	242.23	91.65	48.85	600.13	512.82	1151.21	38.57	221.28	29.63	193.01	134.11	81.58	118.49	78.71	9.9	763.57	60.16	352.33	269.16	106.84	144.29	536.47	52.9	70.7	41.67	36.94	65.61	276.35	288.66	193.47	439.88	198.52	356.18	123.52
NM_002993.3	CXCL6	1.27	6.21	1	1.81	2.2	1.15	1	1.48	6.04	1	10.36	1.03	10.94	1	2.36	6.88	1.19	1.76	1.99	1.16	1.11	1.42	3.41	1	7.46	1.64	6.9	8.16	1.85	1.35	1.13	16.86	4.86	2.91	3.83	1	1	1	7.41	4.68	1.41	1.3	1.16	5.36	5.03	1.8	4.78	1
NM_002416.1	CXCL9	1.27	1	2.4	1	5.78	10.51	2	1	4.04	1	9.75	1.03	1	4.53	15.06	1	1.19	5.01	1.99	3.25	4.2	1.42	11.12	20.98	15.38	24.91	35.72	1	27.35	6.35	1	7.21	3.77	19.85	1	1.01	4.61	12.63	1.49	1	1.41	1.3	1.16	1	2.26	1.8	1.04	1
NM_003467.2	CXCR4	14581.6	12250.7	11521.3	14592	11714.3	15749.8	11826	4912.4	10086	29639.5	3113.12	16087.8	16719.1	5162.8	6681.12	18591.6	20216.9	4263.91	19816	7499.33	15340.6	16521.9	7234.68	5033.6	18810.7	6434.36	9739.84	7858.62	3526.99	12167.8	12462.4	10315	12167.8	8659.77	6331.94	3753.19	5475.14	7010.65	7874.51	14016.6	6502.12	9513.01	15146.9	13346	9994	6402.61	3883.64	6970.06
NM_001350.3	DAXX	472.19	594.81	499.96	244.88	226.86	455.85	576.03	759.15	507.98	598.84	584.11	498.02	307.26	733.31	688.55	462.62	613.85	603.64	798.76	652.25	370.04	593.2	722.76	727.57	301.21	675.57	754.05	1013.83	458.01	342.44	573.8	229.24	832.69	530.47	469.73	495.93	640.64	799.87	464.75	472.46	879.7	913.54	515.22	923.72	675.3	786.8	903.02	933.64
NM_004083.4	DDIT3	1161.93	374.09	285.76	601.43	964.16	1619.34	473.46	218.54	265	1570.2	179.93	661.14	1398.44	189.15	248.91	345.96	604.31	229.71	626.01	282.39	1373.33	400.14	215.44	156.83	740.07	302.18	454.75	228.19	676.69	1747.55	880.41	2459.25	237.49	445.75	241.92	185.81	201.07	270.62	253.21	421.39	250.44	354.06	444.71	420.14	336.01	288.74	286.52	313.02
NM_005229.3	ELK1	96.88	118.51	128.06	186.6	116.92	90.75	119.7	84.23	113.88	128.78	89.98	91.27	132.07	112.17	111.94	96.32	144.21	106.83	135.54	93.97	119.5	117.66	94.39	74.88	141.14	98.78	92.63	101.43	89.06	103.53	130.3	113.4	99.88	106.84	104.04	83.45	103.65	110.52	123.61	112.22	76.9	120.94	129.14	126.88	95.05	92.05	88.99	99.57
NM_000639.1	FASLG	81.67	150.46	44.57	20.98	38.05	76.04	18.43	114.08	25.34	112.76	69.92	24.17	23.95	145.05	115.28	17.77	52.43	110.34	58.09	106.76	28.59	174.44	46.59	71.18	1	57.3	94.11	97.85	25.33	19.85	148.4	2.38	130.46	88.76	32.1	61.15	110.2	117.15	90.83	62.93	83.96	262.11	49.38	112.85	122.74	178.67	137.85	229.19
NM_005252.2	FOS	100482	61275.9	47052.7	54682	93943.8	103496	99948.9	46762.4	54998.1	49296.5	57933.2	84701.1	87554	38887.8	46184.4	83100.5	60265.8	42415	68426.3	50764.9	46830.4	40681.1	41410.3	42722.4	64881.3	72378.6	83668.8	67836.6	53454.4	107684	88577.1	109850	28330.1	69651	66378.3	48859.3	66184.7	45813.3	52958.8	77381.1	27208.4	43759.3	34517.8	35336.3	45846.6	38956.9	29041.6	29481.4
NM_021603.3	FXYD2	63.92	46.87	49.63	37.08	27.29	37.26	42.76	73.38	98.57	55.91	30.42	34.49	38.97	56.85	33.77	92.43	52.43	19.05	93.84	76.52	24.16	82.17	54.3	39.44	73.42	36.05	93.37	96.65	17.95	73.84	111.07	67.54	85.68	48.09	83.48	42.91	49.63	35.03	40.19	62.93	48.68	87.27	79.44	116.36	34.11	77.61	73.4	48.85
NM_002046.3	GAPDH	23308.7	22649.9	24597.7	28433.8	30823.3	23890.2	26039.5	20360.1	24888.5	24730.7	28427.5	25756	28687.1	20840.9	22528.8	25846.8	26366.3	23134.1	20155.5	27651	29437.6	23994.3	24275.5	20951.6	25439.3	23873.7	19693.7	20548.5	25594.8	21725.4	19808.4	29702	21585.2	25335.2	26558.1	28013.4	25025.2	21710.2	27407.4	26436.1	19904.2	17616.5	21422.3	15562.5	20989.8	17984.3	16711.6	16592.1
NM_002072.2	GNAQ	621.8	712.92	708.26	744.05	690.51	751.4	992.26	717.09	807.54	725.37	795.62	805.67	747.74	630.91	624.41	710.7	525.64	731.79	697.49	716.22	612.82	615.92	1045.81	1319.73	1272.15	1168.37	1070.36	901.43	712.25	835.1	512.71	936.38	618.64	712.36	662.42	692.54	684.84	606.58	613.72	765.5	778.12	778.85	851.59	924.89	687.76	642.44	802.18	779.37
NM_080425.1	GNAS	1021.2	1153.4	1237.02	1166.54	1102.78	1504.33	1394.02	1392.68	1789.45	1742.37	1208.31	1600.59	1302.34	1344.74	1397.45	1218.54	1082.29	1272.5	1793.61	1451.29	1261.36	1161.02	1783.66	1874.22	2170.98	1669.27	1816.77	1806.65	1207.31	1555.88	958.47	1312.87	1372.2	1276.07	1056.38	1176.97	1107.23	1247.82	1220.03	1049.57	1260.64	1400.5	1495.44	1660.97	1744.41	1584.42	1546.55	1354.9
NM_002074.2	GNB1	5651.63	7055.87	6824.83	6880.54	5619.83	6522.06	5909.39	6676.67	6796.17	7504.06	5709.59	6527.06	6660.15	6591.22	6819.42	6364.6	6767.97	6303.83	7262.27	6868.94	6124.79	7584.45	6715.02	6985.05	7699.38	6875.56	6973.67	6765.66	6027.11	5800.9	5215.86	5398.8	6950.75	7305.27	6234.31	6115.57	6215.13	7108.54	7137.11	6739.11	5645.71	5862.12	5870.6	6749.31	6137.18	5942.44	5783.04	6349.44
NM_021955.3	GNGT1	1.27	1	1	1	1.19	1.34	1	1	1	1	1	1.03	1.93	1	1	1	1.19	1.76	1	1.16	1.11	1.42	1	1	1	1.01	1	1.2	1	1.35	1.13	2.41	1.59	1.13	1	1.01	1	1	1.49	1	1.41	1.3	1.16	1.17	1.38	1.8	1.04	1
NM_203506.2	GRB2	80.4	52.68	77.46	106.09	108.55	81.39	99.31	57.1	53.3	92.74	68.71	58.24	132.07	68.81	82.54	62.1	107.26	54.16	64.05	66.05	77.37	92.1	33.48	19.5	67.27	39.08	37.94	24.9	81.68	65.74	76	106.16	39.81	86.5	78.34	90.55	78.28	68.21	110.2	66.52	52.92	47.12	58.63	46.26	49.35	52.35	54.68	55.19
NM_000181.1	GUSB	302.29	291.8	290.82	303.92	238.8	304.73	347.21	358.95	299.61	376.22	342.21	367.95	321.27	291.56	313.05	335.07	271.75	275.36	250.71	303.32	219.27	242.58	550.05	569.57	639.81	569.32	570.78	494.85	362.75	307.35	315.85	243.72	216.74	335.04	293.31	290.2	330.4	343.62	260.66	292.34	257.5	303.55	319.87	263.58	311.08	259.87	315.63	271.46
NM_006037.3	HDAC4	312.43	285.99	338.04	165.13	305.72	292.69	292.63	317.57	286.96	264.91	308.78	217.22	217.16	293.05	280.31	254.19	202.62	277.11	308.29	233.54	237.01	384.53	287.14	415.25	274.82	344.68	260.39	290.37	257.43	227.71	319.24	361.98	236.39	260.48	276.18	285.13	305.84	250.71	220.44	300.41	371.78	451.19	360.33	444.68	302.77	355.51	454.94	419.39
NM_019111.3	HLA-DRA	42212.1	26780.8	25736.2	29402.2	28748.8	24580.3	31897.6	23050.2	28609.8	23331.7	29468	39361.5	30499	22925.6	23434.8	29517.6	25823.9	35327.9	20791	20511.9	29821.2	20742.2	20826	23419.9	26302.1	26436.8	21628.5	20511.4	34083.9	30185.8	19780.1	22336.2	20003.8	25281	25102.2	27758	27436.7	28030.4	27419.4	26083.9	16906.1	17852.2	21675.5	14340.3	22527	28900.1	20712.1	14735.9
NM_002124.1	HLA-DRB1	5153.34	12637.9	9762.94	11911.4	6148.02	11295	8393.6	12749.5	7364.01	3057.27	7658.77	11862.3	20667.4	4368.99	11016.7	14353.2	6390.11	9051.23	4091.08	3766.99	4688.05	4151.99	6974.08	31073.6	25221.2	22043.1	16444.2	9156.07	6494	14654	7829.35	3909.72	3804.35	11808.2	5318.8	11228.5	11558.8	2741.83	9846.87	5310.68	3568.87	1900.41	2210.95	4315.55	8811.33	10766	4883.76	6617.13
NM_004965.6	HMGN1	2086.25	2071.16	1580.25	1724.75	1673.99	2040.6	1585.37	1785.42	1715.55	2498.32	1418.6	1328.05	1676.75	2002.51	1831.07	1951.92	2156.25	2218.72	2385.35	2093.31	1821.2	2546.49	1556.99	1245.89	1595.8	1338.38	1522.64	1868.83	1668.83	1831.23	2217.7	1802.8	2394.42	1717.79	1667.01	1303.66	1782.55	1511.61	1510.52	1871.33	2352.68	2348.51	2149.69	2887.78	2352.36	2252.11	2744.2	2597.55
NM_000194.1	HPRT1	1026.27	1003.35	828.85	806.92	876.93	1056.32	865.35	881.24	794.89	893.53	710.53	802.57	941.95	900.74	931.08	915.24	939.25	924.9	1255.48	924.41	945.41	1047.46	713.51	821.34	819.22	772.72	820.57	829.68	914.83	1083.46	992.41	929.14	1032.55	864.86	867.97	888.14	853.47	911.02	893.78	986.84	1043.36	1129.82	1105.89	1113	901.03	1039.44	1050.65	976.61
NM_005343.2	HRAS	115.9	100.12	83.36	88.45	114.53	148.26	104.57	75.42	95.24	84.74	78.43	111.92	108.04	103.94	77.86	85.43	94.15	91.03	83.91	90.48	81.8	67.97	98.24	91.86	107.72	114.97	138.45	144.48	91.74	129.18	122.38	135.12	81.31	88.76	57.79	70.28	69.27	74.85	64.02	88.02	113.58	107.99	93.31	90.66	110.28	99.26	119.14	93.94
NM_001540.3	HSPB1	1.27	7.18	5.77	1	2.2	2.49	11.2	25.9	24.01	11.06	12.18	19.01	5.93	14.25	21.07	11.55	1.19	19.05	30.29	4.41	13.07	1.42	41.96	49.77	31.21	30.99	94.85	41.64	6.55	29.29	10.38	2.41	16.88	1.13	13.25	7.44	5.43	10.97	13.37	9.16	3.53	28.99	29.73	36.91	21.65	14.45	34.93	27.01
NM_001541.3	HSPB2	1.27	1	2.4	1	23.71	11.85	1	1	2.04	1	6.11	4.55	12.94	1	6.37	1	11.9	1.76	1.99	5.57	9.75	4.09	4.95	1	1.3	1.01	1	1.2	1	1.35	1.13	2.41	4.86	1.78	1	1.36	1	2.68	1.49	1	1.41	1.3	1.16	1	1.38	1.8	1.04	1
NM_024013.1	IFNA1	1.27	1	1	1	1.19	7.84	1	1	1	1	1	1.03	1	1	1	1	1.19	1.76	1.99	1.16	1.11	5.51	1	1	1	1.01	1	1.2	1	1.35	3.59	2.41	1.09	1.13	1	1	1	1	1.49	1	1.41	1.3	1.16	1.17	1.38	1.8	1.04	1
NM_002176.2	IFNB1	1.27	1	1	1	1.19	1.34	1	1	1	1	1	1.03	1	1	1	1	1.19	1.76	1.99	1.16	1.11	1.42	1	1	1	1.01	1	1.2	1	1.35	1.13	24.1	1.09	1.13	1	1.01	1	1	1.49	1	1.41	1.3	1.16	1.17	1.38	1.8	1.04	1
NM_000619.2	IFNG	571.08	61.39	50.47	22.51	195.79	1272.97	53.94	151.39	43.32	656.5	40.75	47.91	276.23	177.94	139.33	53.54	32.17	57.67	1146.27	117.23	57.41	43.84	74.34	67.49	15.38	42.12	121.45	217.43	203.1	503.06	568.15	270.27	168.68	58.26	63.78	62.17	95.47	239.1	107.22	40.53	181.31	431.77	529.09	754.3	189.22	393.41	883.27	301.04
NM_000572.2	IL10	4.33	20.73	15.89	40.15	48.8	39.93	43.42	2.16	15.36	9.46	14.61	83.01	104.04	1	38.44	118.09	88.19	1.76	24.33	13.71	34.13	29.64	8.81	2.52	32.09	14.8	32.77	8.16	1.85	19.85	16.03	82.02	1	39.06	14.11	4.4	11.16	11.8	56.57	31.57	1.41	1.79	1.16	1.17	3.65	1.8	1.04	1.65
NM_000628.3	IL10RB	1468.77	1921.1	1506.03	1450.24	1542.54	1433.45	1509.75	1788.81	1611.04	1305.14	2116.95	1626.4	1078.1	1636.25	1635.31	1639.28	1872.56	1893.95	1769.78	1632.73	1432.08	1483.26	1492.22	1504.31	1393.52	1448.67	1671.92	1328.33	1605.77	1608.52	1452.89	1380.45	1603.73	1967.45	1917.08	1842.82	1874.23	1607.01	1616.29	1712.71	1490.62	1627.14	1401.81	1412.1	1178	1847.89	1541.35	1607.09
NM_000641.2	IL11	1.27	1	1	1	1.19	1.34	1	1	1	1	1	1.03	1	1	1	1	1.19	1.76	1.99	1.16	1.11	1.42	1	1	1	1.01	1	1.2	1	1.35	1.13	2.41	1.09	1.13	1	1.01	1	1	1.49	1	1.41	1.3	1.16	1.17	1.38	1.8	1.04	1
NM_000882.2	IL12A	63.92	14.93	15.05	19.44	45.22	43.94	11.2	13.69	11.36	33.48	4.28	14.88	31.96	17.24	19.07	16.99	8.33	10.27	30.29	9.06	13.07	9.77	18.83	12.12	45.28	17.83	12.81	18.92	16.61	15.8	23.95	12.03	16.88	23.24	5.55	10.48	13.61	22.58	17.84	16.33	23.29	28.99	62.1	67.29	16.11	25.28	24.53	28.42
NM_002187.2	IL12B	1.27	1	1	1	1.19	1.34	1	1	1	1	1	1.03	1	1	1	1	1.19	1.76	1.99	1.16	1.11	1.42	1	1	1	1.01	1	1.2	1	1.35	1.13	2.41	1.09	1.13	1	1.01	1	1	1.49	1	1.41	1.3	1.16	1.17	1.38	1.8	1.04	1
NM_002188.2	IL13	1.27	1	1	1	1.19	1.34	1	1	1	1	1	1.03	1	1	1	1	1.19	1.76	1.99	1.16	1.11	1.42	1	1	1	1.01	1	1.2	1	1.35	1.13	2.41	1.09	1.13	1	1.01	1	1	1.49	1	1.41	1.3	1.16	1.17	1.38	1.8	1.04	1
NM_172174.1	IL15	209.73	112.7	117.09	83.09	142.01	154.94	192.68	161.56	152.49	167.22	111.86	98.5	122.06	97.22	75.19	91.65	78.65	138.43	139.51	53.26	84.02	85.01	122.15	126.56	137.62	122.06	181.31	87.08	108.51	196.67	141.62	176.15	94.42	145.25	103.18	90.55	105.29	142.87	157.87	122.97	124.87	107.99	222.77	164.26	97.82	164.23	213.75	147.48
NM_001562.2	IL18	167.89	151.43	144.08	167.43	224.47	203.09	217.01	114.76	149.16	123.17	195.74	208.96	229.17	71.05	118.62	104.87	128.72	210.4	109.72	198.64	213.73	99.2	189.22	134.68	158.73	157.47	258.17	195.9	124.61	188.57	163.11	123.05	84.59	231.1	237.64	191.89	156.04	161.12	119.14	132.83	115	209.01	226.24	50.93	162.9	180.47	189.83	167.9
NM_003853.2	IL18RAP	910.89	1078.86	214.92	195.03	479	573.53	217.67	299.93	382.82	796.64	184.8	314.26	106.04	509.07	418.62	359.18	783.1	543.95	369.85	574.32	370.04	1595.4	237.03	293.43	76.94	406.41	489.48	436.26	176.27	415.33	1209.64	318.54	702.73	703.32	211.09	362.15	317.3	504.55	537.74	575.52	422.57	1789.03	866.62	782.34	779.16	860.79	607.77	757.53
NM_000575.3	IL1A	139.99	1	4.93	1	438.37	237.86	5.94	1	2.04	1.45	1	16.94	13.94	1.54	5.04	2.22	7.13	1.76	1	4.41	34.13	1.42	1	1	2.18	1.01	7.64	4.57	1	111.63	175.56	267.86	1.09	1.78	1	1.01	1	1.02	1.45	2	1.41	1.79	10.08	1.17	1.38	3.62	1.04	1
NM_000576.2	IL1B	4485.15	428.3	368.4	433.5	8940.71	3752.41	589.18	291.12	336.23	1020.06	225.52	967.75	870.87	139.07	160.71	270.52	777.14	127.89	324.18	246.33	2117.2	161.66	369.64	387.2	254.59	707.95	680.89	741.19	712.92	3475.25	2710.98	8430.07	94.42	231.1	321.57	180.74	238.72	117.98	338.12	300.41	237.74	658.41	462.05	107.01	567.28	960.04	423.75	455.32
NM_000877.2	IL1R1	1.27	6.21	11.68	36.31	1	6.5	1	1	7.37	1	1	6.62	9.94	1	7.71	1	44.09	1.49	1.99	1.16	13.07	4.09	3.41	1	8.34	1.01	8.38	1	1	1.35	2.46	12.03	1.59	1.13	1	3.39	1	1.85	29.76	2	1.41	6.97	1.16	7.7	9.18	1.8	7.9	8.7
NM_002182.2	IL1RAP	396.11	308.26	252.02	270.95	305.72	299.38	264.36	206.33	233.71	330.58	167.17	252.32	230.18	223.54	298.35	287.63	286.05	273.6	318.22	281.22	463.16	357.56	223.15	272.01	252.84	195.93	264.82	261.67	189.68	391.03	259.28	866.39	284.45	330.52	248.77	323.64	307.48	239.1	393.24	281.59	311.11	347.58	418.12	447.01	324.93	323.03	333.3	346.13
NM_173842.1	IL1RN	997.11	455.41	583.45	542.38	1901.03	802.22	900.2	801.2	567.22	348.2	929.34	930.59	659.64	408.91	499.46	520.94	643.64	514.11	359.92	601.07	548.53	434.21	1047.35	988.95	1336.35	1209.86	1079.22	710.1	877.27	1249.48	606.61	2432.7	374	1181.18	740.36	645.92	670.11	596.63	522.85	615.85	267.37	430.47	411.19	311.48	481.42	342.88	361.37	441.93
NM_000586.2	IL2	1.27	1	1	1	1.19	10.51	1	1	1	1	1	1.03	1	1	1	1	1.19	1.76	1.99	1.16	1.11	1.42	1	1	1.3	1.01	1	1.2	1	1.35	1.13	9.62	1.09	1.13	1	1.01	1	1	1.49	2.89	1	1.3	1.16	1.17	1.38	1.82	1.04	1
NM_020525.4	IL22	1.27	1	1	1	1.19	1.34	1	1	1	1	1	1.03	1	1	1.03	1	1.19	1.76	1.99	1.16	1.11	1.42	1	1	1	1.01	1	1.2	1	1.35	1.13	2.41	1.09	1.13	1	1.01	1	1.85	1.49	1	1.41	1.3	1.16	1.17	1.38	1.8	1.04	1
NM_181309.1	IL22RA2	1.27	1	1	1	1.19	1.34	1	1	1	1	1	1.03	1	1	1	1	1.19	1.76	1.99	1.16	1.11	1.42	1	1	1	1.01	1	1.2	1	1.35	1.13	2.41	1.09	1.13	1	1.01	1	1	1.49	1	1.41	1.3	1.16	1.17	1.38	1.8	1.04	1
NM_016584.2	IL23A	39.83	34.29	72.4	30.18	23.71	33.24	47.37	35.4	34.66	41.49	25.55	10.75	28.96	57.6	24.41	23.21	39.32	10.27	40.22	38.14	11.96	43.84	65.86	45.34	45.28	23.9	52.72	97.85	1	56.29	118.99	12.03	44.18	8.55	13.25	6.43	19.34	24.24	13.37	44.11	75.49	71.73	33.2	78.97	23.03	59.56	75.48	92.53
NM_144701.2	IL23R	20.81	22.67	28.54	5.64	1.19	13.18	7.91	16.4	12.03	1	15.22	19.01	21.95	17.98	14.39	12.33	4.75	1.76	24.33	10.22	7.53	1.42	25.77	52.73	4.82	12.77	26.12	11.75	4.54	13.1	37.53	2.41	25.61	1.13	11.54	14.54	10.34	13.46	16.35	12.75	7.77	57.48	11.24	21.72	10.57	27.08	9.98	23.49
NM_000588.3	IL3	1.27	1	1	1	1.19	1.34	1	1	1	1	1	1.03	1	1	1	1	1.19	1.76	1.99	1.16	1.11	1.42	1	1	1	1.01	1	1.2	1	1.35	1.13	2.41	1.09	1.13	1	1.01	1	1	1.49	1	1.41	1.3	1.16	1.17	1.38	1.8	1.04	1
NM_000589.2	IL4	1.27	1	1	1	5.78	1.34	1	1	1	1	1	1.03	1	1	2.36	1	1.19	1.76	1.99	7.9	1.98	1.42	1	1	1	1.01	1	1.2	1	1.35	1.13	2.41	1.09	1.13	1	1.01	1	6.82	1.49	1	1.41	1.3	1.16	1.17	1	1.8	1.04	1
NM_000879.2	IL5	1.27	1	1	1	1	6.5	1	1	1	1	1	1.03	1	1	3.03	1	1.19	1.49	1.99	1.16	1.11	1.42	1	1	1.3	1.01	1	1.2	1	1.35	1.13	2.41	1.09	1.13	1	1.01	1	1.85	1.49	1	1.41	1.3	1.16	1.17	1.38	1	1.04	1
NM_000600.1	IL6	1.27	1	1	1	158.74	59.99	1	1	1	1	1	1	4.93	1	4.37	1	1.19	1.76	1.99	1.16	1.11	1.42	8.81	1	40.88	1.01	1	5.77	2.53	65.74	16.03	79.61	1.09	1.13	1	1.01	1	1	1.49	1	9.18	19.92	5.46	4.19	10.57	18.06	1	1
NM_000565.2	IL6R	633.21	533.82	580.92	445.77	347.55	453.17	691.76	659.44	579.87	340.99	973.1	700.37	372.33	637.63	530.87	564.5	454.12	663.33	423.46	575.48	476.47	429.96	1391.99	1476.26	748.86	1516.47	1350.45	1486.18	585.46	458.52	535.34	412.66	512.7	573.4	703.53	680.38	765.06	563.45	485.6	502.93	888.17	855.26	616.94	588.39	629.6	835.53	793.86	868.83
NM_000880.2	IL7	41.09	22.67	18.42	7.94	8.17	45.28	15.8	17.08	16.69	10.26	19.48	11.78	20.95	41.9	43.12	13.88	15.48	22.56	73.98	6.73	17.51	15.45	35.79	12.12	15.38	16.82	22.42	55.99	13.26	23.9	29.61	31.34	46.37	24.37	17.54	12.51	13.61	40.83	1.49	12.75	7.77	28.99	13.55	36.91	23.03	39.71	45.33	20.67
NM_000584.2	IL8	71024.2	15811.3	7564.42	56655.7	186530	100646	46748.9	6648.85	7753.44	20253.5	5214.85	24673	35685.7	4398.15	7696.69	24573	71527.5	2373.21	13908.5	7720.32	44243	15568	3738.94	2919.72	16023.6	12239.7	16000.1	10543.2	14576	89840.1	67939.6	268851	5101.79	19321.9	11184.4	6717.56	5346.62	6167.84	20788.7	27186.1	4388.6	15967.8	11352	3975.55	10952.3	18610.5	6631.38	8023.91
NM_000634.2	IL8RA	24.61	38.16	12.52	1	1.19	34.58	6.6	22.51	15.36	60.71	22.52	6.62	6.93	45.64	54.48	9.22	1.19	27.83	8.45	48.61	6.42	35.32	11.12	35.74	1	43.13	29.81	48.82	11.25	6.35	28.48	2.41	40.9	15.33	11.54	21.63	26.71	35.03	8.9	12.75	19.05	73.02	4.3	10.04	53.5	43.32	38.05	33.35
NM_001557.2	IL8RB	190.71	293.74	120.47	19.44	96.6	148.26	182.16	149.35	103.23	213.66	285.08	190.38	54.98	170.47	247.57	129.76	102.49	233.22	129.58	283.55	109.52	374.59	106.73	197.44	11.86	235.39	193.88	224.6	140.71	52.24	207.24	16.86	224.38	210.77	237.64	231.42	213.34	304.63	202.56	123.87	102.3	312.62	118.74	70.79	193.37	229.19	230.38	215.81
NM_000590.1	IL9	1.27	1	1	1	14.15	9.17	1	1	1	1	1	1.03	1	1	1	1	1.19	1.76	1.99	1.16	7.53	1.42	1	1	1	1.01	1	1.2	1	1.35	1.13	26.52	1.09	1.13	1	1.01	1	1	4.43	1	1.41	1.3	1.16	1.17	1.38	1.8	1.04	1
NM_000211.2	ITGB2	8111.4	9303.79	10048	7453.32	9882.36	10128.9	11396	12195.3	10761.7	9775.9	12237.2	12079.1	9753.51	9618.46	9957.02	7959.67	7419.97	8965.21	6811.52	7825	6603.71	8194.85	15272.4	17107	14830.2	15379.7	13512.5	11662.5	13489.2	10400.9	8295.47	10988.3	7992.63	12934.5	7383.63	10891	11184.7	9151.7	7862.59	7833.29	8189.55	10989.4	11355.4	6848.62	10783.4	8975.91	10128.7	9036.91
NM_002228.3	JUN	10528	3919.25	4374.15	5428.27	6479.03	9369.27	5566.15	4609.2	4723.18	5353.94	5498.69	3893.48	6176.63	3256.76	4433.49	3242.13	4094.39	1978.22	10798.8	4410.18	2940.89	2535.14	2672.63	2619.95	4965.08	4396.37	10555	9085.52	4408.44	11329.5	13125.3	7744.65	3134.88	5620.89	4308.22	4342.01	4719.6	3957.93	3660.15	3862.53	4385.78	5653.61	5283.39	5957.14	4428.26	6276.29	5525.21	4605.93
NM_012289.3	KEAP1	145.06	139.81	95.17	121.42	95.41	157.62	151.92	194.8	97.24	133.58	186.01	152.18	83.02	169.72	144.01	133.65	152.55	147.2	125.61	143.98	86.24	109.14	224.69	211.47	114.76	227.3	217.52	304.72	141.38	115.68	122.38	118.23	203.63	164.45	152	133.11	115.11	174.39	123.61	135.52	184.13	202.53	168.44	173.61	185.06	205.73	183.6	172.84
NM_000893.2	KNG1	1.27	1	1	1	1.19	7.84	5.94	1	1	1	1	1	8.93	2.29	1.7	1	10.71	1.76	1.99	4.41	3.09	1.42	1	1	5.7	1.01	1	1.2	1	1.35	1.13	4.79	2.68	8.55	1	1.36	1	5.99	1.49	1.1	1	1.3	1.99	11.21	1.38	1.8	1.04	3.77
NM_002314.2	LIMK1	159.01	115.61	87.58	83.09	139.62	146.92	94.05	129.68	109.89	142.39	106.39	107.79	103.04	91.98	99.91	111.09	98.92	64.69	109.72	113.74	75.15	141.79	186.14	218.85	192.15	206.05	192.4	254.5	131.99	98.13	123.51	123.05	123.91	124.91	97.18	81.42	106.93	86.46	75.94	92.51	116.41	203.83	149.95	178.28	212.76	149.79	190.87	209.47
NM_000595.2	LTA	51.24	85.6	77.46	54.72	41.63	118.84	90.76	97.8	76.6	88.74	80.86	44.82	61.99	174.95	105.26	77.65	67.92	76.98	169.29	121.88	50.76	60.87	222.38	145.76	94.53	89.68	154.71	255.69	47.47	77.89	131.43	26.52	170.87	44.7	65.5	52.03	80.73	99.73	43.16	78.17	227.87	167.57	132.61	171.27	106.12	175.06	147.21	179.18
NM_002341.1	LTB	676.32	1744.91	1752.28	938.81	721.58	1013.52	1504.49	1767.11	1800.1	1393.23	1171.84	1006.98	691.68	2352.33	1323.28	1207.66	1298.03	1261.96	2351.6	1768.81	596.2	1483.26	5739.7	3316.95	4757.52	2988.8	4407.05	5999.15	657.24	791.91	1788.91	328.19	2669.64	1043.36	921.92	645.92	914.04	1031.31	911.66	1902.69	3187.93	2980.52	1752.05	2415.75	1657.16	2176.32	1708.73	2408.05
NM_015364.2	LY96	1180.95	888.15	927.52	760.91	1394.36	941.3	883.77	923.97	910.72	596.44	1021.11	1146.35	943.95	827.49	1058.7	1100.33	914.22	1439.27	1072.79	870.91	1020.79	857.24	580.89	760.8	825.38	921.47	891.51	686.18	1030.88	1515.39	804.6	2164.81	854.53	1296.41	1099.2	1379.67	1126.87	1026.33	974.23	948.31	955.89	821.59	1176.41	714.58	653.14	1070.12	1095.35	981.54
NM_012323.2	MAFF	1066.84	211.45	82.52	540.85	1120.71	1821.28	269.62	35.4	78.6	636.48	58.38	386.53	489.46	52.37	70.52	263.52	252.68	40.12	109.72	59.07	701.51	204.25	75.89	56.42	504.37	113.96	289.95	126.55	172.91	1217.09	669.97	1431.13	55.1	294.37	49.22	38.86	56.18	68.21	168.3	161.51	35.98	98.92	200.81	73.13	140.75	61.37	39.09	62.24
NM_002359.2	MAFG	176.76	74.95	78.3	175.1	340.38	249.9	155.2	84.23	71.94	140.79	129.49	139.79	149.09	70.31	87.89	113.43	102.49	94.54	89.86	48.61	103.98	72.23	112.12	85.21	188.63	143.31	119.97	84.69	107.84	180.47	173.29	504.37	51.83	91.02	80.91	88.52	96.29	87.29	87.86	97.88	109.35	131.3	161.51	119.87	119.97	124.53	155.53	114.37
NM_002360.3	MAFK	463.31	390.55	356.59	463.41	555.48	639.06	409.02	333.85	343.55	583.63	266.24	399.95	455.42	318.47	232.21	303.96	384.99	277.11	383.75	234.7	366.71	439.89	317.21	406.39	561.53	359.86	465.1	376.47	297.01	474.72	530.81	789.16	261.51	394.91	216.23	239.52	291.11	260.66	296.41	365.83	422.57	473.21	576.48	582.55	431.57	433.11	461.18	449.68
NM_002755.2	MAP2K1	1054.16	1224.08	1291.83	898.17	976.11	1038.93	1390.08	1217.68	1186.32	1253.89	1340.81	1507.68	1243.27	1237.1	1262.48	1267.54	1199.1	1218.07	1267.39	1200.06	1332.31	1081.52	1109.8	1270.26	1134.95	1254.39	1300.93	1151.35	1158.34	1024.07	932.45	1223.57	1173.43	1349.5	1160.86	1207.38	1381.45	1343.22	1251.31	1219.84	789.4	1019.74	1094.34	847.77	939.81	884.25	795.94	944.91
NM_003010.2	MAP2K4	278.2	318.91	262.14	198.1	174.28	216.46	307.1	307.4	245.02	233.68	276.57	245.09	164.1	313.98	286.33	257.3	411.21	289.4	322.19	310.3	220.38	360.4	311.04	331.08	175.44	280.93	323.2	350.16	224.56	172.37	249.1	168.91	318.3	278.55	280.46	258.78	316.48	318.73	284.5	297.72	305.47	322.98	233.18	325.5	255.69	304.98	264.69	379.24
NM_002758.3	MAP2K6	222.41	248.24	239.37	153.63	214.91	280.65	255.81	222.61	190.44	200.05	251.04	184.18	178.12	219.05	194.79	193.53	171.63	196.36	336.09	245.17	215.94	219.86	238.57	241	156.09	220.21	234.52	258.08	156.81	169.67	233.26	316.13	249.5	315.83	230.79	235.47	278.83	242.41	183.2	206.31	288.54	411.04	367.26	399.11	302.77	333.86	328.11	432.78
NM_005921.1	MAP3K1	1871.97	2194.11	2432.84	3206.16	2006.19	2107.47	2803.8	2380.97	2230.8	1933.76	2109.66	1979.47	2295.42	2362.04	1840.42	2424.76	2106.19	1983.48	2145.08	1792.07	1662.67	2105.01	2135.24	2294.34	2440.1	2516.24	2599.4	2119.95	1582.96	2338.74	2213.17	2073.1	1914.98	2592.17	2070.38	2189.42	2464.42	1703.24	2125.76	2783.59	2544.56	2353.69	2509.18	2652.93	2098.93	2360.38	2173.45	2261.52
NM_005923.3	MAP3K5	524.17	548.35	429.96	402.06	413.27	465.21	500.42	545.48	470.03	451.5	462.55	408.21	338.29	479.92	452.69	464.17	429.09	568.53	528.71	558.04	393.32	614.5	329.55	478.01	300.33	372	524.96	458.98	335.92	501.71	602.09	540.57	604.44	644.57	425.19	543.56	574.34	508.7	431.98	664.24	710.39	830.66	611.16	878.15	550.66	590.11	757.47	832.9
NM_145333.1	MAP3K7	642.09	697.43	608.75	512.48	487.36	677.85	553.02	694.71	539.93	629.27	553.11	449.5	445.41	751.25	609.04	600.27	684.17	666.84	739.19	704.59	476.47	787.68	518.44	571.04	393.55	523.79	619.55	705.32	470.08	593.5	757.09	617.8	825.05	670.56	558.8	599.3	733.14	682.07	510.93	660.65	981.28	1014.56	872.4	977.46	743.16	963.65	836.48	1016.76
NM_033141.2	MAP3K9	1.27	14.93	9.99	10.24	5.78	9.17	2.65	6.91	8.04	23.07	1	1.46	9.94	6.02	12.39	4.55	16.67	1.76	18.38	1	14.18	15.45	15.75	8.43	47.92	5.69	11.34	39.25	1	1.35	8.11	2.41	15.79	1.13	1	1.01	1	5.16	4.43	6.48	19.05	18.63	11.24	39.25	14.72	7.23	18.3	18.56
NM_002745.4	MAPK1	1874.51	2143.76	1797.82	1300.72	1548.51	2031.24	1699.12	1884.45	2015.12	2231.65	1467.23	1781.26	1446.5	1838.07	1979.4	1616.73	1771.24	1825.49	1960.41	1852.55	1764.66	2508.16	1568.55	1795.22	1230.82	1594.39	1765.04	1606.95	1682.92	1742.15	1900.91	1423.89	1848.36	1909.83	1644.74	1887.41	1883.24	1922.24	2221.1	1894.62	1651.46	1931.49	1926.6	2019.67	1959.06	1833.45	1911.46	1964.25
NM_001315.1	MAPK14	1331.84	1332.5	1091.12	1143.53	1161.34	1283.66	1384.16	1505.28	1048.52	1085.72	1443.52	1190.74	755.75	1334.28	1267.16	1047.45	1218.17	1419.96	1501.71	1407.09	1079.55	1227.74	1166.09	1413.5	781.4	1389.98	1542.59	1339.09	1075.16	1250.83	1425.73	1624.2	1255.34	1344.99	1292.75	1535.74	1720.34	1292.61	934	1262.85	1851.81	1887.46	1757.83	1646.95	1666.86	1838.86	2128.74	2203.76
NM_001040056.1	MAPK3	573.62	778.75	818.73	530.88	582.96	546.79	813.41	819.52	830.17	704.55	784.07	895.49	704.69	737.05	747.34	705.26	697.28	656.31	671.68	709.24	519.7	720.96	783.67	750.46	769.09	766.65	829.44	869.14	706.88	470.67	596.43	518.85	755.15	742.86	667.56	641.87	769.97	649.72	612.23	775.36	701.93	653.23	590.35	478.56	579.75	602.74	690.94	591.28
NM_002750.2	MAPK8	388.5	335.36	273.11	492.54	218.49	316.76	301.18	288.4	250.35	329.78	295.41	254.39	250.2	373.03	294.34	266.64	486.3	315.73	340.06	338.21	234.79	412.92	250.9	277.18	150.82	221.23	252.26	290.37	217.86	284.4	297.75	296.82	329.22	326	256.48	288.17	333.67	334.49	248.74	362.24	387.3	360.54	273.63	311.48	288.93	362.73	361.37	401.08
NM_004759.3	MAPKAPK2	902.01	810.7	710.79	1279.25	1098	1004.16	708.86	659.44	740.97	1119.36	539.74	664.24	1035.05	615.96	808.81	807.92	953.56	617.68	751.11	719.71	855.61	844.46	789.07	688.44	1126.16	628.01	759.23	773.48	766.58	876.95	839.68	1563.87	719.11	891.98	713.81	602.34	565.33	753.41	706.08	681.26	734.38	875.98	911.7	903.85	887.18	768.76	753.31	694.83
NM_003668.2	MAPKAPK5	667.45	715.83	667.78	583.79	516.04	675.17	685.84	704.88	696.37	706.15	567.7	582.68	538.51	711.63	653.14	675.71	728.27	594.86	925.85	719.71	470.92	746.51	661.85	699.52	667.95	629.03	728.93	822.5	488.87	586.75	735.59	538.16	789.01	657	562.22	531.4	652.1	667.97	585.41	687.54	967.18	1010.68	1053.88	1299.94	889.95	992.52	989.31	1116.09
NM_139125.2	MASP1	1.27	1	1	1	1.19	1.34	1	1	1	1	1	1.03	1	1	1	1	1.19	1.76	1.99	1.16	1.11	1.42	1	1	1	1.01	1	1.2	1	1.35	1.13	2.41	1.09	1.13	1	1.01	1	1	1.49	1	1.41	1.3	1.16	1.17	1.38	1.8	1.04	1
NM_139208.1	MASP2	1.27	1	10.83	1	1.19	1.34	1	1	5.37	1	1	1.03	2.93	1	4.37	8.44	1.19	1.76	1.99	1.16	10.85	1.25	1.1	1	1	1.01	3.21	1.2	1	1.35	3.59	2.41	1.59	7.42	3.83	2.37	1	4.33	8.9	4.68	1.41	1	1.99	4.19	2.26	1.8	1.04	1
NM_145113.1	MAX	639.55	1039.17	864.27	754.01	608.06	756.75	976.48	911.76	1430.63	1228.26	948.78	1022.47	773.77	864.12	1016.61	830.47	922.56	1321.65	1160.17	1374.52	598.41	949.51	620.22	760.06	756.78	811.17	850.87	864.36	643.82	918.79	776.32	953.27	1254.25	988	909.07	788.82	877.21	868.72	732.89	849.74	1089.92	1372.01	1199.52	1221.66	1460.51	1102.6	1396.84	1145.68
NM_000242.2	MBL2	1.27	1	1	1	1.19	1.34	1	1	1	1	1	1.03	1	1	1	1	1.19	1.76	1.99	1.16	1.11	1.42	1	1	1	1.01	1	1.2	1	1.35	1.13	2.41	1.09	1.13	1	1.01	1	1	1.49	1	1.41	1.3	1.16	1.17	1.38	1.8	1.04	1
NM_005587.2	MEF2A	543.19	510.59	495.74	818.42	571.01	796.87	777.9	626.88	605.83	622.87	652.79	664.24	563.54	547.19	520.18	573.83	548.29	594.86	620.05	402.18	432.12	588.94	946.35	884.1	1109.45	957.9	1005.32	963.61	643.82	710.93	587.38	1016.02	460.28	804.99	559.65	582.07	654.56	618.2	463.26	539.67	658.19	738.7	828.47	847.77	711.31	864.4	865.59	761.75
NM_005919.2	MEF2B	1	1	1	1	1.19	1.34	1	1	1	1	1	1.03	1	1	1	1	1.19	1.76	1.99	1.16	1.11	1.42	2.64	1	3.94	1.01	12.81	1.2	1	1.35	1.13	2.41	8.14	1.13	1	1.01	1	1.02	1.49	1	2.12	10.86	1.16	5.36	2.26	9.04	1	4.47
NM_002397.3	MEF2C	1348.32	1331.53	1195.69	1498.55	657.05	978.75	1457.15	1083.38	1449.27	939.18	1279.42	1313.6	1021.03	1148.16	1393.44	1497.74	2035.86	1592	1229.67	1544.33	1504.14	1584.04	1024.99	887.79	1015.34	1004.45	963.2	850.01	1223.41	1221.14	1115.73	897.76	1134.12	2185.48	1445.19	1431.35	1628.66	1279.34	1874	1762.89	1006.68	1011.97	843.5	706.4	1097.68	1317.34	1178.52	873.76
NM_005920.2	MEF2D	711.82	546.41	467.07	788.52	704.85	842.34	497.79	391.51	524.62	648.49	323.98	588.87	771.76	380.51	371.85	455.62	630.53	347.33	469.14	362.64	483.12	689.73	368.1	370.21	655.64	401.35	491.7	444.63	411.72	600.25	598.69	842.25	346.7	669.43	300.16	387.49	360.69	398.37	585.41	563.87	411.28	455.08	618.1	525.3	480.04	431.3	472.61	418.69
NM_003684.3	MKNK1	1123.9	975.27	865.96	858.29	1020.33	1041.6	1023.82	894.13	816.86	885.53	881.32	941.94	867.87	806.56	802.8	738.7	945.21	859.95	971.52	739.48	862.26	894.15	944.04	1056.14	1047.88	884.03	1056.32	858.38	900.08	1026.77	1091.98	1194.61	810.85	1046.75	853.41	885.1	999.99	910.2	944.43	916.95	1050.42	1237.32	1356.73	1190.11	1128.15	1145.91	1521.6	1405.62
NM_002467.3	MYC	325.11	856.2	846.56	356.82	311.7	466.55	503.05	1007.41	599.84	686.13	753.68	447.44	487.45	1074.9	743.33	677.26	381.41	694.93	898.05	970.93	421.04	623.01	1134.48	1069.43	1093.62	785.87	810.22	1212.34	324.52	327.59	642.82	434.38	1034.73	422.02	574.21	471.61	738.87	714.42	363.45	485.01	1280.39	1342.22	962.56	1192.45	799.94	1100.8	721.09	1282.34
NM_002468.3	MYD88	2081.18	2115.69	2346.82	1824.43	2303.74	2518.04	2827.47	2804.23	2331.32	1830.46	2734.47	3093.4	2421.55	2365.78	2644.87	2158.01	2275.45	2692.72	2182.81	1824.64	1862.22	1731.68	4207.71	4356.54	4764.56	4799.11	4733.69	3354.02	3019.85	2925.89	2255.03	3369.11	1748.98	3289.19	2545.7	2451.91	2267.97	2531.12	2668.01	2245.91	1640.17	1794.21	1767.08	1822.21	1813.65	2021.12	2040.37	1880.42
NM_000432.3	MYL2	1.27	1	1	1	1.19	5.16	1	1	1	1	1	1.03	1	1	1.03	1	1.19	1.76	1.99	1.16	1.11	1.42	1	1	1	1.01	1	1.2	1	1.35	1.32	2.41	1.09	1.13	1	1.01	1	1	1.49	1	1.41	4.38	1.16	1.17	1.38	1.8	1.04	1
NM_004555.2	NFATC3	1445.95	1841.72	1328.09	902.77	1057.37	1675.51	1124.43	1505.96	1250.9	1595.03	912.32	1018.34	1043.06	1678.11	1623.28	1391.97	1088.25	1156.63	1970.34	1381.5	1117.24	1792.72	1189.99	1350.74	993.36	1176.47	1500.47	1664.35	916.17	1034.87	1740.26	895.35	1693.28	1476.03	1024.69	1016.85	1277.49	1471.8	1282.59	1345.3	1672.62	2238.43	1791.36	2295.41	1781.8	1813.6	1695.22	2010.74
NM_006164.3	NFE2L2	1490.33	1624.87	1312.07	2012.29	2038.46	1430.77	1614.96	1300.43	1288.17	2639.26	1280.03	1351.79	1664.73	1153.39	1125.51	1128.33	1996.53	1372.56	1273.35	1236.12	1280.2	2096.5	1133.71	1224.48	1474.43	1228.08	1349.71	1171.68	727.68	1623.37	1375.95	1894.51	1123.2	1688.41	1129.17	1354.33	1515.7	1075.27	1540.31	1693	1280.39	1334.45	1297.78	1066.26	1187.7	1315.54	1270.01	1453.52
NM_003998.2	NFKB1	254.1	327.62	308.52	278.61	376.23	388.98	340.63	336.56	288.96	284.13	303.92	269.87	316.27	396.95	313.72	314.85	317.05	305.2	381.76	284.71	230.36	332.01	479.89	340.68	407.62	385.15	459.92	498.44	267.5	327.59	391.65	526.09	283.36	326	316.43	322.63	325.49	273.94	250.23	290.55	381.65	350.17	285.19	314.99	283.39	326.64	285.48	355.99
NM_000625.4	NOS2	77.86	70.11	74.08	63.15	71.51	97.44	50.65	29.29	62.62	67.92	57.77	105.72	74.01	62.83	39.11	71.43	66.73	129.65	159.36	68.38	65.18	67.97	38.88	42.39	46.16	50.21	70.46	58.39	47.47	90.03	108.81	96.5	88.96	67.3	63.78	54.06	67.64	54.94	90.83	60.24	71.26	82.09	85.22	80.14	89.51	111.9	63	53.78
NM_007052.4	NOX1	1.27	5.24	2.4	1	1.19	6.5	1	1	1	1	1	1.03	7.93	5.28	5.71	1	1.19	5.01	14.41	1.16	1.11	6.93	1	1	1	1.01	1	1.2	1.85	1.35	11.51	12.03	1.09	1	1	7.44	10.34	4.33	1.49	1	1.41	1.3	1.99	5.36	1.38	3.62	1.04	1
NM_001018074.1	NR3C1	4397.66	3160.26	2469.94	3636.32	4181.07	4388.99	2702.54	2626.52	2338.65	3644.25	2099.33	2395.52	3259.46	2687.19	2643.53	2845.5	4347.08	2678.67	3809.11	2760.92	3237.99	4105.15	1859.22	2054.38	2780.46	2043.68	2380.64	2293.34	2540.89	3931.47	3973.6	6009.4	2706.77	3499.32	2552.55	2371.84	2813.14	2728.55	2602.47	3257.64	3290.92	3643.61	4033.84	3762.9	3091.88	3114.69	3299.36	3617.59
NM_002607.5	PDGFA	1.27	1.37	1	7.94	1.19	9.17	3.31	1	21.35	8.66	3.67	10.75	4.93	5.28	20.4	1	1.19	41.87	1	38.14	1.11	4.09	7.27	7.69	2.18	1.01	12.81	1	1	5	1.32	7.21	17.97	1.13	25.24	5.41	1	6.82	7.41	1	1.41	35.46	20.49	20.55	39.65	5.43	34.93	20.67
NM_000291.2	PGK1	6171.48	5551.46	5451.91	5053.32	6648.72	5870.77	5172.94	5110.46	5477.42	5682.26	5686.49	5619.6	5195.56	5210.64	5135.7	5415.03	5831.08	5705.2	5195.14	5317.38	5948.53	5115.86	5408.94	5348.88	5662.51	5796.86	5736.55	4692.13	6070.04	6474.43	5194.36	6137.31	5014.42	5867.16	5514.06	5530.8	5467.77	5304.28	5547.6	5337.56	4673.6	4759.99	5082.26	4994.38	5076.38	4877.75	4894.16	4634.11
NM_004570.4	PIK3C2G	1.27	1	4.93	1	1.19	1.34	1	1	1	1	1	1.03	1	1	2.36	1	1.19	1.76	1.99	1.16	1.11	1.42	1.87	1	1	1.01	1	1.2	1	1.35	1.13	2.41	1.09	1.13	1	1.36	1	1	1.49	1	1.41	1.3	1.16	1.17	1	1.8	1.04	1
NM_024420.2	PLA2G4A	52.51	36.22	54.69	8.71	29.68	30.57	69.07	63.89	29.34	6.26	127.66	38.62	25.95	67.32	63.17	46.55	28.59	85.76	26.32	64.89	51.87	12.61	50.44	56.42	6.58	58.31	61.59	46.43	40.76	30.64	25.08	28.93	47.46	61.65	89.48	99.67	110.2	64.06	26.78	61.14	57.15	66.55	51.7	22.89	52.12	50.54	94.19	74.21
NM_182734.1	PLCB1	387.24	249.2	181.18	161.3	220.88	284.67	325.51	200.9	310.26	229.68	317.29	265.74	182.12	162.25	172.74	244.86	162.09	163	189.15	105.6	173.82	285.16	181.51	251.34	263.39	217.18	369.02	278.41	117.23	382.93	244.57	304.06	170.87	262.74	186.25	251.69	368.87	244.9	177.24	218.86	289.95	460.26	495.57	400.28	477.27	469.2	412.32	454.61
NM_032103.1	PPP1R12B	79.13	112.7	85.05	34.78	81.07	102.79	90.11	77.45	65.95	82.33	62.02	72.69	61.99	106.19	81.87	73.76	52.43	59.43	139.51	61.4	45.22	94.94	71.26	81.52	68.14	76.52	107.41	102.63	44.12	95.43	103.15	139.95	102.06	102.32	72.35	75.34	102.84	89.78	71.47	105.95	144.62	176.63	196.19	208.66	119.97	138.96	160.73	197.49
NM_002737.2	PRKCA	84.2	136.91	133.12	154.4	45.22	114.82	136.14	131.04	127.2	133.58	88.16	102.63	89.02	133.84	88.56	132.09	163.28	89.27	97.81	98.62	84.02	202.83	275.58	266.85	299.45	210.09	176.88	419.52	57.53	26.59	80.52	53.06	103.16	75.21	80.06	92.57	66.82	87.29	83.39	119.39	233.51	263.4	182.31	216.84	168.44	133.55	144.09	208.76
NM_212535.1	PRKCB	2088.78	2042.11	1909.14	1617.4	2038.46	1972.4	1764.88	1771.17	2028.43	2632.05	1903.62	1742.03	1854.94	1773.79	1790.98	1969.8	1886.86	1829	1736.02	1738.57	1433.19	2017	2734.31	2659.09	2732.96	2579.99	3137.4	2475.11	2090.77	2141.68	1974.45	2143.09	1896.42	2427.24	1772.35	1535.74	1784.19	1821.03	1675.87	1787.09	1702.25	2721.5	2590.1	2870.25	2525.47	1920.07	1935.37	2277.02
NM_005607.3	PTK2	204.66	175.63	219.98	152.1	139.62	265.94	182.16	117.47	362.19	212.86	191.48	390.66	212.16	234	269.62	255.75	116.8	380.69	230.85	489.42	171.6	209.93	206.96	251.34	264.27	148.37	243.39	250.91	142.05	269.55	203.84	229.24	283.36	218.68	222.22	235.47	153.59	151.99	193.62	178.53	271.6	355.35	321.03	406.12	394.17	402.43	408.16	437.71
NM_198829.1	RAC1	884.26	1002.38	914.87	1189.54	789.69	945.32	1127.71	1010.12	1198.31	1095.33	1201.62	1287.79	1216.25	923.17	1144.22	929.24	902.3	986.35	745.15	1003.5	918.8	931.05	1314.89	1487.33	1803.36	1551.89	1414	1288.87	1038.26	768.97	787.63	871.21	912.42	1027.54	990.43	983.4	994.26	960.8	1033.81	848.84	747.08	829.36	916.32	928.39	795.78	934.78	896.78	921.66
NM_002880.2	RAF1	1263.37	1117.58	928.36	1301.49	1244.98	1196.74	1110.62	951.78	953.99	1228.26	950	1049.31	1093.11	1049.49	955.8	882.58	1149.04	995.12	1005.28	939.53	938.75	1034.68	991.84	961.63	974.01	1060.1	1092.53	1109.5	952.4	856.7	1252.63	1387.69	943	1010.6	953.61	948.95	1101.5	1022.18	942.94	1049.57	1010.91	984.77	1146.35	1157.39	806.86	1017.79	947.72	1076.64
NM_014247.2	RAPGEF2	199.58	103.02	144.92	168.2	207.74	197.74	169.67	135.11	143.84	213.66	115.51	170.76	157.1	130.85	121.29	122.76	116.8	84	137.52	95.13	100.65	120.5	140.65	149.45	184.24	151.4	203.48	116.98	126.63	193.97	193.66	253.38	91.14	166.71	131.44	119.94	121.66	113.83	135.53	153.44	103.71	97.63	155.73	145.57	128.28	111.9	137.85	123.52
NM_001664.2	RHOA	3166.51	3078.94	3125.2	3040.54	3395.96	3414.06	3488.3	3248.52	3576.18	3632.24	3493.59	3998.79	3531.76	2882.28	3108.56	2887.49	2519.8	3231.66	2865.9	2803.95	2773.49	2667.15	4084.35	4461.39	5970.32	4851.73	4831.25	4433.84	3742.32	3137.81	3006.27	2891.25	2761.38	3159.28	3137.49	2805.61	3166.76	3217.98	3235.59	2910.84	2339.98	2838.06	2932.25	3091.08	3255.29	2950.48	2774.35	2803.95
NM_003804.3	RIPK1	1078.25	1034.33	690.55	1036.95	890.07	943.98	754.23	873.78	658.42	823.06	635.77	652.88	658.64	959.79	943.11	688.93	1128.77	865.21	1009.25	856.95	580.68	1230.58	769.02	770.4	749.74	691.76	887.08	915.78	573.39	953.88	1156.46	1122.21	956.1	1125.82	730.08	723.96	946.79	969.09	813.34	1030.75	1257.82	1241.2	1163.69	1273.07	853.95	940.19	1140.06	1280.93
NM_003821.5	RIPK2	3037.19	1250.21	705.73	1625.84	4843.09	2833.65	1394.68	632.3	856.14	1994.62	691.69	2070.32	2687.84	697.43	671.84	1634.61	1886.86	777.44	905.99	810.43	2327.83	1000.61	565.47	642.66	1369.77	887.06	957.29	589.32	1497.1	2952.89	1777.59	3694.92	684.16	1375.49	903.08	821.25	752.78	836.37	1182.78	1569.33	528.39	705.03	872.4	600.07	740.39	584.69	628.56	591.28
NM_004850.3	ROCK2	507.69	627.73	526.94	261.74	388.18	544.11	497.13	609.24	456.72	418.66	499.63	508.35	297.25	532.24	628.41	531.83	501.8	579.06	703.45	551.06	530.79	570.49	482.98	500.9	249.32	531.88	573.73	502.03	388.24	551.65	534.2	530.92	547.65	606.16	520.26	548.63	643.91	555.98	460.28	547.74	627.15	742.59	751.03	958.77	715.46	591.91	766.83	787.82
NM_004755.2	RPS6KA5	404.99	449.6	358.28	242.57	217.3	304.73	361.67	365.73	329.57	397.84	246.79	234.77	234.18	448.53	319.73	310.96	381.41	524.64	528.71	382.41	291.33	655.66	259.39	305.98	266.03	277.89	354.98	341.79	168.89	289.8	416.54	217.18	446.08	440.1	251.34	303.37	413.08	357.72	321.74	529.82	752.72	719.28	601.91	782.34	480.04	676.72	628.56	802.61
NM_183001.4	SHC1	923.57	816.51	692.23	914.27	892.46	965.38	825.24	755.08	669.07	860.7	657.05	716.89	718.71	837.21	859.59	792.36	1035.8	761.64	1140.31	829.04	775.79	786.26	782.9	748.99	631.89	766.65	816.13	734.02	744.45	933.64	922.27	982.23	795.56	816.29	794.31	698.62	768.34	849.64	746.3	796.86	734.38	817.71	798.42	723.92	754.24	738.08	869.75	823.75
NM_007315.2	STAT1	4807.2	3435.2	2350.19	1775.36	4408.12	1806.57	2421.11	3002.97	2739.4	3055.67	3541.61	1793.65	2706.86	3670.86	2368.26	2721.84	1873.75	3812.74	2101.4	2557.38	1856.68	2337.82	3649.5	4309.29	3866.61	5325.31	5953.08	3344.46	3380.75	4034.05	3557.25	4966.8	1991.43	8071.2	3021.01	2545.15	3371.4	3410.44	2213.66	3621.47	3396.74	2235.84	3761.04	5356.59	2104.47	3022.66	2402.16	3495.72
NM_000660.3	TGFB1	2959.84	2445.81	2243.09	2447.05	3134.26	3795.2	2725.55	2454.23	3109.53	3871.67	2517.49	3126.43	2832	2234.97	2606.12	2320.55	2110.95	2357.41	2947.31	2448.05	2025.18	2652.96	4359.6	5085.29	6250	4376.14	5166.02	4731.59	2789.09	3324.07	2786.78	3622.52	2735.16	3044.05	2189.43	1987.74	2112.44	2391.76	2387.95	2117.76	2300.47	3402.73	3535.64	3934.66	4066.81	3194.09	3529.12	3080.8
NM_003238.2	TGFB2	1.27	1	1	1	1.19	1.34	1	1	1	1	1	1.03	1	1	5.04	1	1.19	1.76	1.99	3.25	1.11	1.42	1	1	1	1.01	1	1	1	1.35	1.13	2.41	1.09	1.13	1	1.01	1	1	1.49	1	1.41	1.3	1.99	1.17	1.38	1	1.04	1
NM_003239.2	TGFB3	9.4	3.31	15.05	1	1.19	34.58	14.49	14.37	12.7	6.26	7.32	10.75	16.94	11.26	14.39	3.77	8.33	1.76	14.41	19.53	1.11	19.71	16.52	10.64	8.34	13.78	5.42	15.34	1	11.75	16.03	31.34	8.14	6.29	1.27	8.45	23.43	15.95	5.92	8.27	28.93	41.94	34.36	28.73	21.65	21.67	26.61	34.76
NM_004612.2	TGFBR1	507.69	512.53	416.47	279.38	342.77	532.08	320.25	503.43	438.08	468.31	417.58	382.4	319.27	559.9	562.27	393.4	292.01	477.24	520.76	446.38	343.43	542.1	466.79	604.27	370.69	467.12	472.49	631.18	315.8	256.05	569.28	301.65	607.71	342.94	395.22	469.58	445	591.65	443.89	336.25	476.18	606.6	522.16	531.14	516.04	528.75	681.58	588.46
NM_003263.3	TLR1	1464.97	1608.41	1484.95	1421.11	814.79	992.12	1582.74	2146.28	1194.98	961.6	2237.3	1170.1	1010.02	1748.37	1474.95	909.02	1636.55	2101.1	1221.72	1619.93	1085.09	1476.16	1410.5	1730.99	871.11	1801.83	1520.42	1107.11	1379.71	1186.04	1415.55	1320.11	1154.87	1799.12	1730.38	1873.22	2153.37	1495.85	1447.95	1631.16	1669.8	1497.63	1297.78	1069.77	1036.75	1732.39	2126.66	2055.83
NM_003264.3	TLR2	895.67	646.12	768.13	671.97	1217.5	804.89	1223.72	1292.97	844.15	744.59	1486.68	1037.95	666.65	823.75	971.17	806.36	849.85	1163.65	697.49	583.63	607.28	580.43	1115.2	1560.43	1011.83	1791.71	1373.36	1165.7	1081.87	1060.52	840.81	1959.67	497.41	1060.3	1073.51	1064.48	1306.96	1034.63	719.49	819.27	878.29	938.15	914.01	804.54	914.88	1120.65	1482.09	1254.16
NM_003265.2	TLR3	3.06	24.61	3.24	1	5.78	6.5	9.23	14.37	2.04	14.27	1	1.03	3.93	9.76	17.06	5.33	1.19	1.76	1	10.22	1.11	5.51	8.04	4	2.18	1.01	13.55	11.75	1	1.35	8.11	12.03	37.63	10.81	2.98	1.01	5.43	32.54	11.88	6.48	19.05	8.27	7.77	21.72	1.38	3.62	15.18	24.9
NM_138554.2	TLR4	1442.14	1082.73	1151	1024.68	1088.44	831.64	1336.81	1028.43	1006.58	723.77	1721.28	1086.47	724.71	926.91	1035.98	958.79	1303.99	1398.89	854.36	1190.76	1277.99	932.47	1159.92	1027.34	657.4	1142.07	1296.5	864.36	1002.71	1021.37	854.39	1544.56	752.97	1488.46	1392.1	1288.46	1667.13	945.04	1376.44	1179.51	793.64	872.1	767.21	531.14	831.79	1008.76	868.71	894.19
NM_003268.3	TLR5	235.09	234.68	216.6	43.98	144.4	137.56	251.21	278.91	209.08	58.31	343.43	235.8	110.04	172.71	180.09	274.41	92.96	194.6	111.71	152.12	211.51	103.46	282.52	405.66	164.89	284.98	300.29	235.36	297.68	156.17	108.81	193.04	155.58	218.68	229.07	259.79	280.47	201.77	138.51	182.12	184.13	207.71	234.33	131.55	232.15	258.07	211.67	205.94
NM_006068.2	TLR6	151.4	228.87	188.77	103.02	147.99	153.61	224.25	233.46	167.8	100.75	272.32	207.93	173.11	207.09	193.45	168.64	123.95	273.6	183.19	157.94	133.91	113.4	193.08	259.46	166.65	250.57	278.12	247.32	166.87	115.68	151.8	166.49	164.31	227.72	218.8	231.42	323.85	200.11	178.73	211.69	219.4	265.99	229.71	147.91	167.06	317.62	361.37	253.14
NM_016562.3	TLR7	89.28	90.44	116.25	106.86	109.75	89.41	255.81	222.61	207.08	47.9	249.83	130.5	54.98	134.59	155.37	86.21	57.2	145.45	79.94	67.22	56.31	116.24	199.25	251.34	178.08	483.31	158.4	222.21	95.77	106.23	97.49	120.64	68.21	255.96	138.29	122.98	166.69	164.44	81.9	100.57	100.89	110.58	74.81	69.62	78.43	164.23	154.49	106.62
NM_000594.2	TNF	1262.1	277.28	314.43	380.59	1065.74	1588.58	401.78	326.39	389.48	409.86	354.37	374.14	971.98	456	429.98	217.64	205	256.05	1076.77	370.78	387.78	198.57	490.69	437.4	685.54	448.91	655.03	573.78	1197.92	3684.46	2242.59	1262.19	403.49	389.26	253.05	203.04	209.25	475.51	250.23	309.37	608.81	648.05	589.2	889.83	460.65	646.05	1151.49	732.17
NM_003807.2	TNFSF14	38.56	34.29	27.7	1	32.07	51.97	15.15	59.14	16.02	29.48	24.95	30.36	10.94	60.59	47.8	13.1	33.36	36.61	75.96	43.95	25.27	41	46.59	53.46	2.18	34.02	51.98	69.15	9.23	37.39	57.89	77.2	73.67	13.07	23.53	21.63	38.17	36.69	23.8	36.94	75.49	110.58	49.38	68.46	25.8	64.98	86.91	105.91
NM_019009.2	TOLLIP	235.09	237.59	276.48	148.26	235.22	229.83	306.44	338.6	224.39	235.28	376.25	325.62	154.09	293.05	316.39	237.86	231.22	371.91	236.81	264.94	218.16	202.83	354.22	509.02	255.47	487.36	423.71	399.19	254.75	208.81	284.17	209.94	331.41	297.76	266.76	263.85	348.41	341.96	184.69	210.79	380.24	356.65	284.04	229.69	241.84	283.33	357.21	334.86
NM_003789.2	TRADD	77.86	97.21	118.78	37.85	30.88	68.02	109.18	117.47	106.56	97.55	96.06	83.01	41.97	89.74	85.88	67.54	67.92	61.18	95.82	100.94	47.44	85.01	275.58	226.98	140.26	167.59	261.13	279.61	61.56	73.84	143.88	26.52	143.56	68.43	82.63	69.26	63.54	107.2	89.35	90.71	220.81	179.22	171.91	186.46	158.75	135.36	154.49	160.16
NM_021138.3	TRAF2	108.29	113.67	126.37	73.12	77.48	137.56	124.96	164.95	114.55	100.75	88.16	90.24	70	152.53	128.64	117.32	88.19	85.76	169.29	133.51	79.59	100.62	163.78	165.69	145.54	161.52	219	249.71	87.05	79.24	200.45	67.54	192.71	104.58	75.77	97.64	127.39	143.7	64.02	111.32	233.51	286.71	167.29	271.76	149.06	200.32	244.94	251.73
NM_178014.2	TUBB	533.05	575.45	604.53	601.43	500.51	616.33	680.58	748.29	705.69	668.51	618.15	651.85	632.61	669.78	698.57	633.71	529.22	552.73	643.88	609.21	530.79	580.43	1039.64	942.43	1102.41	953.85	1049.66	1245.82	635.77	557.05	746.9	465.76	648.12	590.35	563.93	496.94	547.32	672.12	569.03	552.22	704.75	737.41	608.85	833.75	714.08	725.45	745	856.15
ERCC_00096.1	NEG_A	1	1	1	1	1	1	1	1	1	1	1	1	1	1	1	1	1	1	1	1	1	1	1	1	1	1	1	1	1	1	1	1	1	1	1	1	1	1	1	1	1	1	1	1	1	1	1	1
ERCC_00041.1	NEG_B	1	1	1	1	1	1	1	1	1	1	1	1	1	1	1	1	1	1	1	1	1	1	1	1	1	1	1	1	1	1	1	1	1	1	1	1	1	1	1	1	1	1	1	1	1	1	1	1
ERCC_00019.1	NEG_C	1.41	1	1	1	1	1	1	1	1	1	1	1	1	1	1	1	1	1	1	1	1	1	1	1	1	1	1	1	1	1	1	1	1	1	1	1	1	1	1	1	1	1	1	1	1	1	1	1
ERCC_00076.1	NEG_D	1	1	1	1	1	1	1	1	1	1	1	1	1	1	1	1	1	1	1	1	1	1	1	1	1	1	1	1	1	1	1	1	1	1	1	1	1	1	1	1	1	1	1	1	1	1	1	1
ERCC_00098.1	NEG_E	1	1	1	1	1	1	1	1	1	1	1	1	1	1	1	1	1	1	1	1	1	1	1	1	1	1	1	1	1	1	1	1	1	1	1	1	1	1	1	1	1	1	1	1	1	1	1	1
ERCC_00126.1	NEG_F	1	1	1	1	1	1	1	1	1	1	1	1	1	1	1	1	1	1	1	1	1	1	1	1	1	1	1	1	1	1	1	1	1	1	1	1	1	1	1	1	1	1	1	1	1	1	1	1
ERCC_00144.1	NEG_G	1	1	1	1	1	1	1	1	1	1	1	1	1	1	1	1	1	1	1	1	1	1	1	1	1	1	1	1	1	1	1	1	1	1	1	1	1	1	1	1	1	1	1	1	1	1	1	1
ERCC_00154.1	NEG_H	1	1	1	1	1	1	1	1	1	1	1	1	1	1	1	1	1	1	1	1	1	1	1	1	1	1	1	1	1	1	1	1	1	1	1	1	1	1	1	1	1	1	1	1	1	1	1	1
ERCC_00117.1	POS_A	15768.4	13795.4	18570.8	16673.4	13542.8	15668.9	20647	19903.2	22629.1	22147.8	25090	24097.4	14632.9	17787.1	14415.5	16925.8	12925	13995.9	13145.2	13095.8	11653.8	11897.9	25779.4	27365.4	29165.5	24666.6	28834.3	19354.8	19846.8	15804.7	16141.2	11282	16454.5	14654.6	14586.5	11640.3	15850.6	16363.2	10111	14078.2	11789.5	13152.4	17738.7	13254.6	11920.6	13590	16125.6	18562.3
ERCC_00112.1	POS_B	6514.41	5540.42	6902.85	6257.36	5191.84	6148.86	7139.04	7089.18	8076.07	7821.81	8483.04	8227.41	5686.93	7124.06	5768.54	6671.85	5402.99	5490.85	5202.25	5293.79	4907.79	5100.88	6217.42	6700.41	7179.48	6067.62	6846.34	4562.83	6962.76	6287.7	5391.17	4450.99	6824.45	5992.57	5808.48	4671.34	6338.63	6261.23	4191.98	5653.23	4739.5	4933.38	6496.72	4925.59	4701.63	5005.01	6215.6	7102.35
ERCC_00002.1	POS_C	2047.41	1847.42	2325.85	2083.36	1653.84	1842.86	2296.04	2230.18	2502.07	2481.81	2633.05	2574.41	1816.93	2304.06	1888.54	2279.85	1793.99	1778.85	1701.26	1772.79	1630.79	1740.88	1699.42	1844.41	1888.48	1582.62	1803.34	1175.83	2240.76	2109.7	1925.17	1474.99	2263.45	1954.57	1925.48	1528.34	1994.63	2096.23	1373.98	1919.23	1603.51	1493.38	2019.72	1526.59	1286.63	1497.01	1930.6	2083.35
ERCC_00092.1	POS_D	416.41	346.42	490.85	439.36	366.84	437.86	460.04	481.18	572.07	547.81	577.05	571.41	375.93	503.06	411.54	457.85	325.99	378.85	378.26	388.79	361.79	336.88	461.42	477.41	496.48	417.62	482.34	319.83	472.76	462.7	477.17	332.99	461.45	389.57	424.48	303.34	417.63	464.23	299.98	384.23	331.51	346.38	420.72	368.59	333.63	335.01	399.6	462.35
ERCC_00035.1	POS_E	24.41	25.42	37.85	28.36	37.84	34.86	50.04	46.18	57.07	47.81	59.05	67.41	42.93	44.06	26.54	38.85	31.99	24.85	35.26	29.79	20.79	36.88	50.42	52.41	77.48	50.62	48.34	36.83	39.76	44.7	27.17	29.99	51.45	31.57	33.48	31.34	47.63	34.23	21.98	38.23	33.51	33.38	48.72	30.59	25.63	23.01	25.6	38.35
ERCC_00034.1	POS_F	13.41	17.42	27.85	16.36	9.84	21.86	21.04	10.18	35.07	20.81	28.05	36.41	18.93	17.06	19.54	20.85	20.99	23.85	20.26	22.79	12.79	18.88	24.42	24.41	18.48	22.62	23.34	7.83	15.76	19.7	16.17	12.99	23.45	18.57	13.48	6.34	24.63	30.23	8.98	21.23	13.51	19.38	24.72	11.59	17.63	16.01	25.6	21.35
[truncated: 17 more columns]
